# Supplementary material for: Oleuropein-Rich Jasminum Grandiflorum Flower Extract Regulates the LKB1-PGC-1α Axis Related to the Attenuation of Hepatocellular Lipid Dysmetabolism
Source: Nutrients. 2023 Dec 24;16(1):58. doi: 10.3390/nu16010058 (PMC10780778; doi:10.3390/nu16010058)
Supplement: Supplementary file 1 [file nutrients-16-00058-s001.zip]

Archive with 1 entries (1 files):
- nutrients-2723036-supplementary.pdf
